# Supplementary material for: DNA methylation and miRNA-1296 act in concert to mediate spatiotemporal expression of KPNA7 during bovine oocyte and early embryonic development
Source: BMC Dev Biol. 2019 Dec 2;19:23. doi: 10.1186/s12861-019-0204-x (PMC6886206; doi:10.1186/s12861-019-0204-x)
Supplement: Supplementary file 2 — Additional file 2: Table S1. List of primers used in this study. (XLSX 9 kb) [file 12861_2019_204_MOESM2_ESM.xlsx]

## Sheet: Sheet1
Additional file 2: Table 1. List of primers used in this study
Primer name	Primer sequence	Application
bta-miR-1296-BamHI	CCCGGATCCACTCATGAAATCCCATTTATCTG	Cloning of Pre-miRNA-1296
bta-miR-1296-PmeI	CCCGTTTAAACGATAGTGAAATTAATTCTGGATGG	Cloning of Pre-miRNA-1296
KPNA7-ORF-F	CCCGGGGATCCATGCCAACTTTGGATGCTCC	RT-PCR for KPNA7 expression
KPNA7-ORF-R	CCGGGTAGGAGTTGTGCAGCAGTGG	RT-PCR for KPNA7 expression
KPNA7-BamHI-Koz	GGATCCGCCACCATGGCAACTTTGGATGCTCCGG	Cloning of KPNA7 into pcDNA3.1
KPNA7pcDNAflag-R	CCCGGCTCGAGTTACTTGTCATCGTCGTCCTTGTAGTCGGGTCTGGGTCCCGGTTTAG	Cloning of KPNA7 into pcDNA3.1
KPNA7met761F	TTTTTTTTGGTGGGAGATGTTTTT	Methylation-specific PCR
KPNA7met978R	AAACACTTTACACCACCCACTCAC	Methylation-specific PCR
KPNA7met1030Rb,	CCCACCCTACAACTAATTCCTAACC	Methylation-specific PCR
miRNA-1296-realtime	TTAGGGCCCTGGCTCCATCTCC)	Real time PCR for miRNA-1296
miRNA-125b-realtime	TCCCTGAGACCCTAACTTGTGA	Real time PCR for miRNA-125b
